# Supplementary material for: Novel methotrexate long-acting system using ambroxol coating and hydroxypropyl methylcellulose encapsulation for preferential and enhanced lung cancer efficiency
Source: PLoS One. 2025 Jan 16;20(1):e0314941. doi: 10.1371/journal.pone.0314941 (PMC11737749; doi:10.1371/journal.pone.0314941)
Supplement: S1 Data — (XLSX) [file pone.0314941.s006.xlsx]

## Sheet: Calibration Curve (2)
																		MTX-ABL Ratio	ABL amount (mg)	MTX amount (mg)
																		1 to 1	200	200
																		1 to 2	400
	372 nm																	1 to 3	600
		Y			Y													1 to 4	800
		Absorbance
X	C (mg/mL)	1	2	3	AVG	SD
	0.004	0.67534	0.68	0.682	0.679113	0.00341739
	0.016	0.691	0.694	0.699	0.694667	0.00404145
	0.064	0.71044	0.712	0.715	0.71248	0.00231758
	0.256	0.821	0.825	0.825	0.823667	0.0023094
	1.024	1.272	1.275	1.27	1.27233	0.00251661
		Absorbance			MTX concentration (µg/mL)			MTX amount (mg) in 20 mg solid dispersion
	Assay data for the optimum ratio (MTX to ABL)	1	2	3	1	2	3	1	2	3
	1 to 4	0.864	0.842	0.855	0.317241	0.27931	0.301724	4.75862	4.18966	4.52586
								4.49138	0.286046
